# Supplementary material for: Rapid transition to distance learning due to COVID-19: Perceptions of postgraduate dental learners and instructors
Source: PLoS One. 2021 Feb 8;16(2):e0246584. doi: 10.1371/journal.pone.0246584 (PMC7870061; doi:10.1371/journal.pone.0246584)
Supplement: S2 Appendix — (XLSX) [file pone.0246584.s002.xlsx]

## Sheet: Sheet1
ID	Stakeholder	The transition to the online environment was clearly explained.	The technology used in the online environment worked effectively.	Adequate opportunities to express my viewpoints and questions were offered to me, during the distance learning/ The University provided me with adequate and timely support throughout the distance teaching.	The online courses’ materials were easy to access/ The courses’ content and materials were easy to share online.	The online courses’ materials suitably contributed to my learning.	The online courses’ materials available were adequate to meet my learning goals.	The case-based scenarios, used throughout the distance learning, was helpful to develop my clinical knowledge/ The case-based scenarios, used throughout the distance learning, was helpful, in my opinion, to develop the students’ clinical knowledge.	Overall, I was satisfied with the distance learning.	The transition to the online environment, in response to the COVID-19, significantly impacted my learning in these courses/ The transition to the online environment, in response to the COVID-19, significantly impacted my teaching in these courses.	Please elaborate about your answer to Question 8:	The transition to the online environment, in response to the COVID-19, significantly impacted the courses’ structure and delivery.	Please elaborate about your answer to Question 10:	What were some of the advantages of transitioning to distance learning?	What were some of the challenges that you faced due to transitioning to distance learning?	Please share your thoughts about the alternative modes of instruction deployed that were particularly supportive of your learning during the COVID 19 pandemic/ Please reflect upon aspects of the alternative modes of instruction deployed that were particul	What aspects of those alternative modes of instruction would you like to sustain on the long-run (even after reverting back to regular face-to-face sessions)?
1	Student	Disagree	Disagree	Neutral	Neutral	Disagree	Disagree	Neutral	Strongly disagree	Yes	internet related problems, no personal free time to work or study	Yes	can't discuss all the clinical cases clearly & efficiently	Fasting in Ramadan was little easier	internet problems, time management issues, no free personal time & inability to work or study properly, lack of sleep	none	none
2	Student	Agree	Agree	Agree	Agree	Agree	Agree	Agree	Agree	Yes	there is a way difference between on-campus learning and interaction and online learning	Yes	lots of planned hands-on courses for us as residents were planned and now canceled	for me none to be honest	no	Teleconsultation is a great thought to proceed even after the pandemic	online calls and meetings with the faculty and junior residents on teams
3	Student	Strongly agree	Strongly agree	Strongly agree	Strongly agree	Strongly agree	Strongly agree	Strongly agree	Strongly agree	Yes	It gave me more time to learn more	No	In my opinion, courses are still the same and delivered in the same manner. Actually we are more focused online rather than sitting in a class. The only part affected is the clinical sessions.	- more time - less transport - focused in classes	Initially slow internet connection. But the problem is resolved now	Non	I strongly support classes being held online. While clinical sessions are made like 2-3 days a week to make things easier for residents especially those who spend a lot of time on the road to dubai.
4	Student	Agree	Agree	Agree	Agree	Agree	Agree	Strongly disagree	Disagree	Yes	not like learning in lectures	No	-	-	internet connection finding a quiet place at home sometimes we had lectures on thursdays which is supposed to be a day off	-	-
5	Student	Disagree	Strongly agree	Strongly agree	Strongly agree	Strongly agree	Strongly agree	Agree	Strongly agree	No	the changes did not affect the learning process significantly	No	no significant changes	more flexible scheduling off lectures	internet connection problems	they were sufficient	overseas webinars
6	Student	Strongly agree	Strongly agree	Strongly agree	Strongly agree	Strongly agree	Strongly agree	Strongly agree	Strongly agree	Yes	.	Yes	.	staying home and safe with family, having healthy meal/snacks and workout between meetings	wifi that was not strong in my house especially in my room (didn't need it before), spent the first-week contacting Etisalat to connect new router, which I managed to do by myself but it disconnects every few weeks. lack of concentration if one of the family members pass by and start talking thinking I am not busy	i prefer if the meeting is recorded and we can go back to it when needed.	.
7	Student	Neutral	Agree	Agree	Agree	Agree	Agree	Agree	Agree	No	the impact was only in the use of new apps in meetings and classes	No	no impact	time and effort saving	1.time management 2. the use of new apps 3. some times connection issues	online classes	1.online classes specially early morning ones 2.online meetings
8	Student	Strongly agree	Strongly agree	Strongly agree	Strongly agree	Strongly agree	Strongly agree	Agree	Strongly agree	No	If it impacted it would definitely be positive. As I said earlier I feel like I’m performing better specially that I don’t need to spend 3 hours on traffic everyday	No	NA	I’m performing better specially that I don’t need to spend 3 hours on traffic everyday.. Classes are more focused now. They’re more interactive.	No challenges	NA	NA
9	Student	Neutral	Neutral	Neutral	Agree	Neutral	Neutral	Disagree	Neutral	Yes	It allowed us to continue this year with no delay	Yes	Can’t stay focused for long time	To finish the academic year	Difficulties in focusing	Shorter lectures	Shorter lectures
10	Student	Strongly agree	Strongly agree	Strongly agree	Strongly agree	Strongly agree	Strongly agree	Strongly agree	Agree	Yes	Yes, but not all the time. Sometimes I don't have the time to study. As I have some tasks to complete (presentations). In addition, I have to spend some time teaching my daughter	No	The structure and delivery for me is the same as before and sometimes I find it better especially in clinical case presentations as we have more time to discuss and elaborate more	We have more time to spend with family Attending webinars I found it a nice way to boost our knowledge	Internet connection sometimes Having the feeling of being under pressure at the beginning Finding a quite place	I think the online meetings for the graduation project were one of the best things that happened during this time. Simply through organizing the time and sending invitation a meeting can be held with the supervisors and other associated instructors.	Online meetings during the vacation if anything to discuss regarding the graduation project
11	Student	Neutral	Agree	Agree	Agree	Agree	Neutral	Strongly agree	Neutral	Yes	It's difficult as my mother feels, am on holiday and now that am home all day I should be helping her out with her cooking, while, in turn I have increased work as we have extra lectures involved now.	No	nil	I could put out my opinions more freely now than I used to , in the classroom setting	to stay focused	webinars	clinical scenarios
12	Student	Strongly agree	Strongly agree	Strongly agree	Strongly agree	Strongly agree	Strongly agree	Strongly agree	Strongly agree	No	I prefer actual classes to online classes, however, we are getting suitable material, and enough time to ask and expesss our opinion in different classes and cases	No	We are getting classes on time, and having regular quizzes and exams	Not to waste this time staying at home. We can indulge in self-learning, but that will not yield the same results from interacting with experienced, professional, qualified pediatric dentists	Time management initially	Continuous updates thru email	Online classes and quizzes for certain courses
13	Student	Agree	Strongly agree	Strongly agree	Strongly agree	Strongly agree	Strongly agree	Neutral	Agree	Yes	-	Yes	I feel more focused in the class	Flexibility	Time management and focusing	I honestly have nothing to suggest, shorter classes maybe	Distance learning is beneficial for a student who can’t attend the lectures in college for a long period of time. Instead of missing the classes he can attend online.
14	Student	Agree	Agree	Agree	Agree	Neutral	Agree	Agree	Agree	No	The situation didn't impact my learning directly.	No	Even that there is no clinical training but the case presentations sometimes gave us new cases that we may not see in the clinical training.	Not needing to move from place to place.	Managing personal and student life at the same time in the same place.	Discussions in lectures where one of the best ways to make the experience close to physical learning.	Microsoft Teams
15	Student	Neutral	Agree	Agree	Agree	Disagree	Agree	Strongly disagree	Neutral	Yes	difficult but yes	Yes	yes	to be next to our families	home setting and to have concentration while listening only to the dr with out seeing him	recording of the lectures with the powerpoint together ..we can go back and listen to the dr comments at any time	recording of the lectures with the powerpoint together ..we can go back and listen to the dr comments at any time
16	Student	Agree	Agree	Agree	Neutral	Agree	Neutral	Agree	Strongly agree	Yes	I'm satisfied with the distance learning, it saves travel time and effort and seems to be as effective as the conventional way of treatment. It is less stressful and more comfortable	Yes	the use of the board in the Microsoft team didn't work properly with us better if the instructor open the video and teach us on a real board	- more comfortable - less stressful - as effective as the conventional teaching - reduce traveling effort & cost	- having kids with distance learning at the same time - preparing comfortable and quite place to attend the class - very rare having some internet connection problems which was from the instructor side	- question not clear	- question not clear
17	Student	Neutral	Disagree	Agree	Neutral	Neutral	Neutral	Agree	Neutral	No	some time you can not focus, feel pouring from setting infront of computer	Yes	some practical information can not be delivered to us	stay at home, can better somtime manage your time	connection error, voice disappearing , disconnection, failure to connect	i do not know	nothing
18	Student	Strongly agree	Strongly agree	Agree	Agree	Strongly agree	Strongly agree	Agree	Strongly agree	Yes	I adopt my self to the changes . But still for the online exam its more difficult as i feel nervous more than when we where in the university . Its more comfortable and if you have any complication or question in the exam you can ask the dr for more elaboration or solving any technical problem but now its difficult , any problem in the connection everything is stoped and the exam is closed and th…	No	Its the same	Some time we need to see the explanation on a model . Its difficult with online	Some time the connection Technical issues	No	—
19	Student	Agree	Agree	Agree	Agree	Agree	Agree	Agree	Agree	Yes	I had enough time to read and study.	Yes	nothing to add.	No more long ride driving in the traffic. More time to read and study.	Internet connection.	Nothing in my mind now.	I do not know.
20	Student	Agree	Strongly agree	Agree	Agree	Agree	Agree	Agree	Agree	Yes	.	No	.	Stay at home safe	The internet connection some times	.	.
21	Student	Strongly agree	Strongly agree	Strongly agree	Strongly agree	Strongly agree	Strongly agree	Strongly agree	Strongly agree	No	not significantly yet it impacts my motivation on achieving better performance. not the online learning idea per se but the emotional stress.	No	...	No traveling hours More family time	the sudden internet disconnection	Attending worldwide webinars by excellent speakers Flexibility of meetings online seminars	Flexibility of meetings Online or distance seminars that can be delivered by collaboration with other academic institutes
22	Student	Agree	Agree	Strongly agree	Agree	Agree	Agree	Agree	Agree	No	not much changes happened	No	not much changes happened	due to the cove-19 I was able to attend all classes while I'm at home	the lack of the lecturers physical presence sometimes makes receiving the information a bit difficult	no comments	no comments
23	Student	Agree	Strongly agree	Strongly agree	Strongly agree	Strongly agree	Strongly agree	Strongly agree	Agree	No	all the lectures that we were taking pre-distant learning were the same, nothing much changed except for the location we attend the class through. I still learn and study the same way pre-distant learning	No	the structure of the program remained the same, the lectures did not change nor did the timing	it saved my time between lecture and the driving distance i use to take everyday coming from Abu Dhabi. working with a group was more productive because we divide our roles and each person works on it individually. we became more productive.	some of the classes timing and doctors giving the lecture was not clear. I would usually worry before any online exam that the exam wont open or that i wont be able to submit the exam our my work.	all were good	the use of microsoft team
24	Student	Agree	Neutral	Neutral	Strongly agree	Agree	Neutral	Neutral	Strongly disagree	Yes	I can’t focus! Some courses are complicated and studying in distance learning makes it more difficult to understand compared to regular classes!	Yes	Sessions are faster! Almost reading the slides only!	Not driving to university, oral presentations are easier.	Focus and concentration.	Postpone sessions and exams, just like the clinical practice is postponed!	None
25	Student	Agree	Strongly agree	Neutral	Agree	Agree	Agree	Agree	Agree	No	-	Yes	-	Safe time especially to whom are coming from far away distances . It has been advantages to mothers the most.	Till now no challenges except am wondering how the exams will be .	-	-
26	Student	Agree	Agree	Strongly agree	Agree	Agree	Agree	Agree	Agree	Yes	Hard to focus during the lectures	Yes	Less practical more theoretical	Having more time to discuss	Concentration in lectures	Good but needs time	Online meetings outside working hours
27	Student	Strongly agree	Strongly agree	Strongly agree	Strongly agree	Strongly agree	Strongly agree	Strongly agree	Strongly agree	Yes	Stay focused	Yes	Organized	Flexibility in timing	Nothing	Staying positive	Keeping the online relations
28	Student	Agree	Neutral	Agree	Agree	Agree	Agree	Agree	Agree	No	It impacted in a good way	No	Its the same	Got more time to do my thesis, and focus. And got more time to relax from the stress we had	Nope	......	......
29	Student	Agree	Agree	Agree	Agree	Agree	Agree	Agree	Agree	No	Not significantly but we had no access to our videos and cbct of the cases we were presenting so it felt like we are presenting a case with a lot of information missing	No	None	Comfort of home	No access to clinical material regarding our cases	None	None
30	Student	Agree	Agree	Agree	Agree	Agree	Agree	Agree	Neutral	Yes	The system we use is very good and easy to use	Yes	Good resources and material	More time for discussion since there is no clinic	Managing the time between my son learning and my learning	Webinars	Nothing I prefer face to face sessions
31	Student	Agree	Agree	Agree	Agree	Agree	Agree	Agree	Agree	No	Transition to online learning went smoothly	No	Everything was clear	Learning how to use the system was a new learning experience	Internet connection	Being able to discuss case based discussions online	Case based discussions
32	Student	Agree	Neutral	Agree	Agree	Agree	Agree	Agree	Agree	Yes	Yes	Yes	Yes	Yes	Yes	Yes	Yes
33	Student	Agree	Agree	Agree	Agree	Agree	Agree	Agree	Agree	No	It was good and it improved my learning	No	N	Flexibility	No real challenges	N	I like distance learning to continue even after reverting back to face to face
34	Student	Disagree	Neutral	Neutral	Agree	Neutral	Disagree	Neutral	Disagree	Yes	I was more able to learn in the conventional way rather than this . Specially with dense subjects where u can raise questions much more freely and interact to the question. This part is missing and the absence of human interaction is negatively impacting the learning process	Yes	Answer above	Protection only. Lectures should be at least put up so we can access them.	I can't fully focus on the topic using computer. Hard to raise questions. Hard to follow. Some minor technical issues.	At least for now put up the lecture online. So we can go back to them.	Not sure
35	Student	Strongly agree	Strongly agree	Strongly agree	Strongly agree	Strongly agree	Strongly agree	Neutral	Strongly agree	No	Nothing changed much	No	Same expectations were delivered	Being safe	Time management, working at home is challenging, Stress and overworking	It does the job effectively	Long distance communications with other colleagues in other universities (joint sessions)
36	Student	Agree	Strongly agree	Strongly agree	Strongly agree	Strongly agree	Strongly agree	Strongly agree	Strongly agree	No	It didn’t change much perhaps because I’m a graduate very soon and it was a matter of more independent learning and reading preparing in advance and being alert in classes and discussions rather than being spoon fed	No	Supervisors and other colleagues who sometimes present including myself work hard on developing slides that are clear and we always end up having a fruitful session	I don’t have to drive in traffic for hours ! I’m never late to class , very convenient when having exams this I am at home and can study instead of wasting time in the road	Anything new is challenging at first with getting used to it nothing feels different	Nothing	Some classes are good online only especially when it’s discussion etc only clinic time should be face to face
37	Student	Neutral	Agree	Agree	Neutral	Agree	Agree	Neutral	Agree	No	Great opportunity if i was not distracted by my kids.	No	Some courses were affected, others had no difference and some got better.	Some courses needed more time which was possible to be delivered with very high convenience. More time to study, and less class distractions. Prerecorded material were especially useful, as we can see them at our convenient time.	Distractions at home, especially when other people are doing elearning at the house. Having the kids around is also difficult. Class material has to be uploaded ahead of time.	Pre recorded lectures, bite size lectures. Also aurvey about best time to give lectures to cluster them around the same time (i think longer breaks are not required as every thing is close by in the house, food, toilets, couches)	Pre recorded lectures! Very helpful However some were not utilized properly because they were not announced appropriately. With learning the platforms of communication became more (LMS, email and microsoft teams)
38	Student	Agree	Strongly agree	Agree	Agree	Agree	Agree	Neutral	Neutral	Yes	Yes it did impact but it’s not my preferred go to learning system in the future as I prefer physical presence to maintain my focus	No	It did not affect structure and delivery	Advantages included more time as there was no stress of transport and comfort of being at home	Maintaining my focus, sounds from the surrounding	All was good	Everything was good before
39	Student	Strongly agree	Agree	Strongly agree	Agree	Agree	Agree	Strongly agree	Strongly agree	No	its good ,but the only concern about the training part	No	no, not impacting the courses structure or delivery, I opposite, the instructors give more focus and always traying to compensate every thing, making the lectures more clear. but I don't like the recored lectures, better for us to see the instructor giving the lecture.	saving the time, we invest more time in studying rather driving and trying to reach the class place.	It was in the beginning, which is how to manage the time in the morning ,because I have kids in the school and every day they have classes and homework, they were need my help to adapt with new situation. But after a while the issue become very easy.	just we want more case base disccustion.	every thing online ,just the training clinical part.
40	Student	Strongly agree	Strongly agree	Strongly agree	Strongly agree	Strongly agree	Strongly agree	Strongly agree	Strongly agree	No	Everything is alright	No	Everything is alright	Time saving as I was traveling to Dubai every day	Nothing	I have nothing to share	To keep having some distance learning
41	Student	Strongly disagree	Neutral	Neutral	Neutral	Disagree	Strongly disagree	Strongly disagree	Neutral	Yes	No clinical sessions	Yes	No clinical sessions	Time	Internet connection	No idea	No idea
42	Student	Neutral	Agree	Neutral	Agree	Neutral	Agree	Neutral	Neutral	Yes	Online environment is not efficient as regular learning	Yes	Online environment is not efficient as regular learning	Safety	Voice interrupting	I dont have	I dont have
43	Student	Agree	Agree	Strongly agree	Strongly agree	Strongly agree	Strongly agree	Strongly agree	Agree	No	Good for lectures But we missed the clinical part	No	Affected the clinical part	Saving the time to study, less in the cost (transportation),giving more focus during the lecture.	Exams	,,,,	Online for lectures Exams and clinics as usual
44	Student	Strongly agree	Strongly agree	Strongly agree	Strongly agree	Strongly agree	Strongly agree	Agree	Strongly agree	Yes	-	Yes	-	1- Save our time . 2- we have more time to spend with family 3- Helped me a lot to read more Literatures 4- Helped me more to Write my introduction for my thesis	During the final exams, I did have some issue in the system (LMS) and (MT) but it was solved immediately from the IT group .	-	-
45	Student	Agree	Agree	Agree	Agree	Agree	Agree	Agree	Agree	Yes	having the way to tackle courses online is different especially in case presentation, group work, and discussion	Yes	online delivery is different than on campus due to the mentioned reasons above	the main advantage was the achievement of learning in such difficult circumstances	the lack of interaction, limitation of discussion and team and group work on campus	Microsoft Teams is an awesome platform that I believe was an amazing tool especially in teleconsultations in the orthodontic field	Tele consultations for Orthodontic department with the patients on Microsoft Teams
46	Student	Agree	Strongly agree	Strongly agree	Strongly agree	Strongly agree	Strongly agree	Agree	Strongly agree	Yes	It saved a lot of time, especially the hours spent in the traffic every day. I saved a lot of energy and time for studying and reading.	Yes	We created new style in communication.	No more drained in the traffic and no more waist of energy and time.	The internet connection at the beginning was very bad but we solve it.	They were very helpful.	To have some lectures to be online, on spend a day or half working day online.
47	Student	Strongly agree	Strongly agree	Strongly agree	Strongly agree	Strongly agree	Strongly agree	Strongly agree	Strongly agree	Yes	It gave me more time to focus on studies and depend on myself	No	The lectures were still the same. No changes happened	Time availability, less time spend in traffic, the time between lectures is not wasted	Non	-	-
48	Student	Agree	Agree	Agree	Agree	Agree	Agree	Agree	Agree	No	in some how yes,,, as we need some more clarification regards some topics in our subjects	No	it was fine	more manage on our time, do not travel from abu dhabi to dubai, more times for extra online courses, more time to my family	bad net connections, computers errors	it was fine	it was fine
49	Student	Agree	Agree	Agree	Agree	Agree	Agree	Agree	Agree	Yes	Good	Yes	Good	GoodGood	Good	Good	Good
50	Student	Strongly agree	Agree	Agree	Strongly agree	Disagree	Neutral	Agree	Agree	Yes	Only effect on clinic	No	No difference we get every important point	Study close to our family	No have big challenges some challenge related interruptions net	.	Discuss same cases every week
51	Student	Agree	Strongly agree	Strongly agree	Strongly agree	Strongly agree	Strongly agree	Strongly agree	Strongly agree	No	Not affected, but only we missed the clinical part.	No	In some courses there is training parts for 1 or 2 sessions, we cant perform them.	1- we save the time to sudsy 2- we focus more with the lecturer during the meeting 3- we use more resources to study 4- safer for us and for our family members, since we have old people and chronic diseased ones. 5- less in cost for us and for the university , saving the country resources.	-Cracking in the voice sometimes. - Net connection sometimes not good.	-The extra CBD sessions given by our faculties, were very helpful . -Learning videos .	- Strongly and please keep the CBD sessions by our faculties in addition to the old one. -Learning videos were included , - we can make the lectures online in 2 days every week, and to meet in the university just for the clinical part which is 3 days in a week, and for exams only. just suggestion..
52	Student	Agree	Agree	Agree	Strongly agree	Strongly agree	Agree	Neutral	Strongly agree	No	The distance learning is very practical & l like it	No	It was delivered through presentations and papers and continued in the same way	Much more comfortable especially for people not living in Dubai	Kids having distance learning at the same time of mine and having small kids that no body can watch after except me	Using Microsoft teams was practical. The free dental webinars from all over the world help a lot	I prefer that most of the lecturers to be delivered by Microsoft teams or even if part of the class can attend physically, the other part can attend online
53	Student	Strongly agree	Strongly agree	Strongly agree	Strongly agree	Strongly agree	Strongly agree	Strongly agree	Strongly agree	Yes	I started to read more from different resources even those not given by faculty	No	only exams were difficult to do online	Saving the time of getting ready and driving to uni to prepare for the class and revise the lecture immediately after, so basically managing our time was useful	Again with exams, I got bad marks in the first 2 exams done during this period since I couldn't manage to focus on time or the camera	Teamwork and faculty support was 100% useful, they changed the schedule according to our preference and gave us break whenever needed	Meetings should always be online it's more convenient since we can attend anywhere.
54	Instructor	Agree	Agree	Agree	Agree			Neutral	Agree	No	Some courses, not all, do need physical presence and interaction with students	Yes	Same as to previous question	Flexibility of working from home. It is an advantage sometimes to have the option of delivering the courses at the ease of transportation with the available Option of working from home.	The courses that might require hands on.	The platform used is flexible and delivers well and allow the interaction between groups	Keep distance learning for some lectures or courses a viable and valid option
55	Instructor	Strongly agree	Strongly agree	Strongly agree	Agree			Strongly agree	Strongly agree	Yes	Adopted a blended learning, which I think is better especially for postgraduate teaching than the traditional "spoon feeding" learning which our student used to.	Yes	it depends, for me it was positive impact as mentioned above using the blended learning and engaging the students	Adopted a blended learning, which I think is better especially for postgraduate teaching than the traditional "spoon feeding" learning which our student used to	Getting all the student to contribute especially the shay ones.	use of blended learning	online learning
56	Instructor	Agree	Agree	Strongly agree	Strongly agree			Strongly agree	Strongly agree	Yes	Made efficient use of time. Streamlined teaching. Online teaching will stay with us forever	Yes	Streamlined	Futuristic and efficient	Delivering hands on clinical teaching will always remain a challenge. Otherwise all went well.	N/A	All online teaching will be utilised in the post Covid era
57	Instructor	Agree	Strongly agree	Agree	Strongly agree			Agree	Agree	Yes	Lectures had to be reduced since two-hour lectures did not work.	Yes	Challenging to make sure everyone is alert in the clinic. No more use of whiteboard for further explanations.	Working at home was fun, but teaching at home wasn't. I saved around 2 hours of spending on traffic daily.	Overwhelmed with a lot of work.	NIL	NIL
58	Instructor	Agree	Agree	Strongly agree	Strongly agree			Agree	Agree	No	marginal negative impact	Yes	class engagement & interaction is very difficult to gauge online	continued delivery of course content	None but poor connections hampered distance learning	don't know	Need to record voice over slides so that webinars can be watched by students when convenient
59	Instructor	Agree	Strongly agree	Strongly agree	Strongly agree			Strongly agree	Strongly agree	No	The course that are didactic are not affected. Clinical courses thought cannot be replaced by distance learning. Although technology gave exciting solutions to the pandemic situation, one does become a doctor "remotely".	No	For didactic courses no. For the rest see Q9	Physical presence is not needed any more.	One cannot see nor "read" the face of the student.	I think it was the best alternative available	I am not sure at this moment. The situation is dynamic.
60	Instructor	Strongly agree	Strongly agree	Strongly agree	Strongly agree			Strongly agree	Strongly agree	No	Teaching is still the same, methods of engaging the students differ a bit	No	Same structure, same delivery with slight modification to suit the online environment	The comfort of satying home, no commuting, being close to family, reaching everyone and accessiblity to everyone.	to seperate between work and home, to switch off when the work day is over, not to work over the weekends.	The ease of arranging meetings on Teams	Using Teams to deliver courses that do not require clinical or practical interactions
61	Instructor	Strongly agree	Agree	Agree	Strongly agree			Agree	Strongly agree	Yes	Yes because of lack of clinical activities	Yes	Lack of clinical experience	comfort, learning new skills, more time to update the teaching material, fine-tune my communication skills	reduced student interaction, lack of clinical scenarios	The online quiz, student presentations & assessment	Webinars & online case based discussions
62	Instructor	Agree	Agree	Strongly agree	Agree			Strongly agree	Strongly agree	Yes	Different perspective, made easy interdisciplinary collaboration and made international cooperation in teaching very easy	No	Only delivery, convenience.	Engaging more students and faculty from different institutes Reduced tie and effort travelling to attend classes	Technology glitches, although rare. Keeping the attention of students Invigilating exams	The tools offered by IT and the platforms were amazing	I believe classes will change, one thing for sure students who cannot attend class physically can join from home
63	Instructor	Agree	Strongly agree	Strongly agree	Strongly agree			Agree	Agree	Yes	Mainly it impacted the clinical teaching, as we had more of unseen cases and Q&A sessions with residents online. The research supervision was very convenient and even in some aspects better and more to the point.	No	Not the course structure but I can say the course delivery mainly.	I have found some advantages. First of all, better work-life balance. Instead of allocating time completely your family, home and children OR teaching and work, I realized many of what I was doing can be done online. There were less stress of traffic and arriving late for your morning lecture from both sides; e.g residents and faculty. The platform (Microsoft Teams) was even more handy and user f…	Connection issue was reported by few residents which caused interruption in the flow of the sessions. Another challenge was the loss of human aspect of the interactions. Sometimes, I wondered if some of the shy or quiet residents have been involved enough or no.	Presentation assignments, Requiring them to actively participate in their peer teaching.	Use of peer teaching. Including more of teamwork collaborative learning over online platforms which worked perfectly online, while residents from different cohorts used to having difficulty to set a meeting together to work together due to their different timetable. This experience opened a new door for other methods of collaboration.
64	Instructor	Strongly agree	Strongly agree	Strongly agree	Strongly agree			Strongly agree	Strongly agree	Yes	Online environment provided opportunities for active learning, students engagement, and team work.	Yes	Online environment provided good support to deliver regular didactic courses but not for hands on courses.	Provided some sort of scheduling flexibility, networking and accessibility.	It is not useful in delivering courses with hands on activities.	-	-
65	Instructor	Strongly agree	Strongly agree	Strongly agree	Agree			Strongly Disagree	Neutral	Yes	My subject is not easy to deliver completely on line	No	No idea	The same	Nothing	No idea	No idea
66	Instructor	Strongly agree	Strongly agree	Strongly agree	Strongly agree			Strongly agree	Strongly agree	No	Online teaching is just another way of teaching.	No	Same materials were delivered in an effective way.	knowing another way of teaching.	None	having joint sessions with other postgraduate students.	Keeping the joint sessions as this will open the doors of cooperations with other academic institutions.
67	Instructor	Agree	Strongly agree	Strongly agree	Strongly agree			Strongly agree	Agree	No	The course syllabus and its contents were clearly defined and mode of communication through online platform was established adequately to ensure smooth transition.	No	Course structure and delivery remained similar. However, assessment methods needed to be amended to accommodate for online delivery of exams.	Time saving and more focus on explaining the context of a topic without face-to-face interaction.	Inability to draw and pictorial demonstrations of certain concepts in dentistry. No hands on learning possible.	A easy to use online portal.. ease of communication whenever needed.	Recording and delivery of seminars.. This portal can be used to continue online delivery of certain non-essential lectures or optional courses.
68	Instructor	Agree	Agree	Strongly agree	Agree			Strongly agree	Agree	No	still I can deliver the required knowledge and to have sufficient discussion with the student ( but not to the ideal level)	No	The course structure remain the same but it affected the clinical and practical training	closing the clinical training	the students had difficulties to approach the clinical data	I have no other alternatives	to run some online teaching
69	Instructor	Agree	Agree	Agree	Agree			Agree	Agree	Yes	I dont think I will go back to traditional class setting	No	nothing significant	enforced everyone to accept such a change. The technology was there since a long time, but there was some resistance. Now it gained acceptance	timing	good	online classes
70	Instructor	Strongly agree	Strongly agree	Strongly agree	Strongly agree			Strongly agree	Strongly agree	Yes	Increased efficiency and time dedication	Yes	Increased efficiency	Efficiency	Maintaining work life balance. Remaining active	no need for alternatives. The system ran fine	Teams will definitely be here to stay
71	Instructor	Agree	Strongly agree	Strongly agree	Strongly agree			Strongly agree	Strongly agree	Yes	One part of my course that consisted of seminars was adversely affected. However, with more time and planning the challenges could be overcome.	Yes	More time and planning was needed to transition the seminar and technique components of my course to online environment.	It was easier to reschedule sessions as there were no administrative constraints.	Some components of my course needed more time, planning and resources to transition to distance learning.	N/A	N/A
